# Supplementary material for: DNA methylation arrays as surrogate measures of cell mixture distribution
Source: BMC Bioinformatics. 2012 May 8;13:86. doi: 10.1186/1471-2105-13-86 (PMC3532182; doi:10.1186/1471-2105-13-86)
Supplement: Additional file 2 — Houseman-WBC-BMCBioinformatics-Software-v2. Sample R software (compressed). [file 1471-2105-13-86-S2.zip]

Archive with 3 entries (3 files):
- Example-WBC-Data.RData
- houseman-wbc-sample-code.R
- wbcInference.R
